# Supplementary material for: IgA class-switched CD27−CD21+ B cells in IgA nephropathy
Source: Nephrol Dial Transplant. 2024 Jul 17;40(3):505–15. doi: 10.1093/ndt/gfae173 (PMC11879059; doi:10.1093/ndt/gfae173)
Supplement: gfae173_Supplemental_Files [file gfae173_supplemental_files.zip]

Archive with 3 entries (3 files):
- Suppl. Figure 1..pdf
- Suppl. Table 1.docx
- Suppl. Table 2.docx
